# Supplementary material for: PRDM16 Inhibits Cell Proliferation and Migration via Epithelial-to-Mesenchymal Transition by Directly Targeting Pyruvate Carboxylase in Papillary Thyroid Cancer
Source: Front Cell Dev Biol. 2021 Nov 2;9:723777. doi: 10.3389/fcell.2021.723777 (PMC8593917; doi:10.3389/fcell.2021.723777)
Supplement: Supplementary file 1 [file Data_Sheet_1.ZIP]

Archive with 1 entries (1 files):
- Full scans of the original gels.pptx
