# Supplementary material for: PRDM16 Inhibits Cell Proliferation and Migration via Epithelial-to-Mesenchymal Transition by Directly Targeting Pyruvate Carboxylase in Papillary Thyroid Cancer
Source: Front Cell Dev Biol. 2021 Nov 2;9:723777. doi: 10.3389/fcell.2021.723777 (PMC8593917; doi:10.3389/fcell.2021.723777)
Supplement: Supplementary file 2 [file Data_Sheet_2.ZIP › data sheet/Luciferase & CHIP.xlsx]

## Sheet: K1
	K1-WT			K1-NC			K1-PR16OE
con100	0.147157	0.106918	0.175153	0.0199224	0.0280032	0.0319917	0.077193	0.636364	0.509091
con500	0.119553	0.169596	0.308933	0.128838	0.0833779	0.134783	0.5625	0.771429	0.658537
pc100	2.43313	3.9322	5.07729	2.40211	4.02791	1.82423	2.26027	1.03023	10.2188
pc500	2.06061	1.76316	1.71053	1.77083	1.9322	1.43243	0.607843	0.407407	0.714286

## Sheet: Luciferase
1st													Lum
		440	539	911	651	375	169						Lum	control
		42326	42819	92192	71786	26656	10750						Lum	PC全长
		941	1014	1464	1975	820	466						Lum	PC1
		212	611	1899	739	523	500						Lum	PC2
		458	718	1269	685	474	184						Lum	PC3
		29425	56396	86168	42610	28700	10896						Lum	PC4
													Lum
2nd		43	44	223	48	50	62							control
		183	101	290	676	95	64							PC全长
		119	90	120	114	131	222							PC1
		67	87	157	112	93	41							PC2
		137	65	379	137	110	80							PC3
		57	59	84	59	126	56							PC4
1st/2nd
		wt		nc		prdm16-oe							prdm16/NC	MOCK/NC
		10.2326	12.25	4.0852	13.5625	7.5	2.72581	control	11.2413	8.82385	5.1129		0.579441	1.27397
		231.29	423.95	317.903	106.192	280.589	167.969	PC全长	327.62	212.048	224.279		1.05768	1.54503
		7.90756	11.2667	12.2	17.3246	6.25954	2.0991	PC1	9.58711	14.7623	4.17932		0.283108	0.649433
		3.16418	7.02299	12.0955	6.59821	5.62366	12.1951	PC2	5.09358	9.34688	8.90939		0.953194	0.54495
		3.34307	11.0462	3.34828	5	4.30909	2.3	PC3	7.19461	4.17414	3.30455		0.79167	1.72361
		516.228	955.864	1025.81	722.203	227.778	194.571	PC4	736.046	874.006	211.175		0.241617	0.842152
PRDM16/NC
				1.83589	0.200981				0.513077	0.121163
				0.882625	1.58174				0.464936	1.84825
				0.513077	0.121163		0.648161	0.650329	1.28695	0.46
				0.464936	1.84825				0.222047	0.269414
				1.28695	0.46
				0.222047	0.269414

## Sheet: CHIP
				PC4-1			PC4-2			PC4-3			PC4-4
	2% input IgG	22.3344	21.3865	21.8604	24.2881	24.3722	24.3302	27.1634	27.6003	27.3818	26.0952	26.0862	26.0907	Undetermined	33.7254
	2% input PRDM16	24.4172	22.9747	23.6959	24.3933	24.4872	24.4403	27.536	27.5834	27.5597	26.1826	26.2714	26.227	Undetermined	Undetermined
	IgG	29.1389	29.8948	29.5169	30.2294	30.7341	30.4818	32.9324	33.5958	33.2641	31.78	32.1463	31.9632	37.6704	34.0957
	PRDM16	27.9017	28.2496	28.0756	30.5658	30.2741	30.4199	32.0937	32.9362	32.5149	33.3906	32.1509	32.7708	33.1972	35.3002
Positive control	2%input-H3	21.5746	21.2961	21.4354
	H3	19.4846	19.7459	19.6152
				PC4-1	PC4-2	PC4-3	PC4-4
				-1.44123	-0.0618525	-0.749146	0.807582
				2.71551	1.04381	1.6808	0.571339
				-1.23725	-1.6452	0.336319	-0.460024	-0.838638	-0.659653	1.61054	0.00462341
				2.35749	3.12791	0.79206	1.37556	1.78836	1.5797	0.327476	0.9968
