# Supplementary material for: PRDM16 Inhibits Cell Proliferation and Migration via Epithelial-to-Mesenchymal Transition by Directly Targeting Pyruvate Carboxylase in Papillary Thyroid Cancer
Source: Front Cell Dev Biol. 2021 Nov 2;9:723777. doi: 10.3389/fcell.2021.723777 (PMC8593917; doi:10.3389/fcell.2021.723777)
Supplement: Supplementary file 2 [file Data_Sheet_2.ZIP › data sheet/QPCR for tissues.xlsx]

## Sheet: tissues
编号-T	T（ΔCT）	编号-PT	PT（ΔCT）	2^-ΔCT（T）	2^-ΔCT（PT）	PRDM16相对表达量		T/PT	癌比癌旁高低分组	中位数分组		2^-ΔΔCT
3100	8.57	3101	8.28	0.00263132	0.00321715	0.714696		0.817902	1	2		0.817902	-0.29
3102	10.88	3103	9.48	0.000530632	0.00140035	0.144126		0.378929	1	1		0.378929	-1.4
3104	10.5	3105	12.02	0.000690534	0.000240779	0.187557		2.86791	2	1		2.86791	1.52
3106	11.72	3107	9.72	0.000296434	0.00118574	0.080515		0.25	1	1		0.25	-2
3120	7.02	3121	9.77	0.00770494	0.00114535	2.09275		6.72717	2	2		6.72717	2.75
3122	6.23	3123	6.83	0.0133224	0.00878952	3.61852		1.51572	2	2		1.51572	0.6
3124	7.51	3125	7.89	0.00548611	0.00421574	1.49009		1.30134	2	2		1.30134	0.38
3126	11.19	3127	8.03	0.00042803	0.00382586	0.116258		0.111878	1	1		0.111878	-3.16
3128	10.49	3129	10.86	0.000695337	0.00053804	0.188862		1.29235	2	1		1.29235	0.37
3130	10.46	3131	6.62	0.000709948	0.0101667	0.19283		0.0698304	1	1		0.0698304	-3.84
3132	5.11	3133	4.45	0.0289559	0.0457527	7.86475		0.632878	1	2		0.632878	-0.66
3134	10.8	3135	7.44	0.000560888	0.00575886	0.152344		0.0973956	1	1		0.0973956	-3.36
3136	8.34	3137	8.23	0.0030861	0.00333061	0.838221		0.926588	1	2		0.926588	-0.11
3140	11.88	3141	10.98	0.000265316	0.000495097	0.072063		0.535887	1	1		0.535887	-0.9
3145	8.1	3144	9.01	0.00364466	0.00193963	0.989932		1.87905	2	2		1.87905	0.91
3147	10.81	3146	9.45	0.000557014	0.00142977	0.151291		0.389582	1	1		0.389582	-1.36
3151	15.82	3150	7.1	1.72864e-05	0.00728932	0.0046952		0.00237147	1	1		0.00237147	-8.72
3153	8.98	3152	9.06	0.00198039	0.00187356	0.537897		1.05702	2	2		1.05702	0.08
3157	11.48	3156	9.57	0.000350087	0.00131566	0.0950876		0.266093	1	1		0.266093	-1.91
3159	9.85	3158	9.45	0.00108356	0.00142977	0.294309		0.757858	1	2		0.757858	-0.4
3163	8.34	3162	5.89	0.0030861	0.0168629	0.838221		0.183011	1	2		0.183011	-2.45
3164	7.89	3165	9.95	0.00421574	0.001011	1.14504		4.16986	2	2		4.16986	2.06
3166	10.41	3167	8.97	0.000734984	0.00199416	0.19963		0.368567	1	2		0.368567	-1.44
3168	9.28	3169	9.35	0.00160858	0.00153239	0.436908		1.04972	2	2		1.04972	0.07
3170	10.78	3171	9.9	0.000568718	0.00104665	0.15447		0.543367	1	1		0.543367	-0.88
3172	11.18	3173	12.11	0.000431007	0.000226218	0.117067		1.90528	2	1		1.90528	0.93
3174	9.63	3175	9.05	0.00126206	0.00188659	0.342791		0.668964	1	2		0.668964	-0.58
3182	9.23	3183	10.37	0.0016653	0.000755647	0.452316		2.20381	2	2		2.20381	1.14
3184	9.55	3185	8.29	0.00133402	0.00319493	0.362336		0.417544	1	2		0.417544	-1.26
3186	11.32	3187	11.84	0.000391147	0.000272775	0.10624		1.43396	2	1		1.43396	0.52
3188	8.49	3189	8.33	0.00278135	0.00310756	0.755447		0.895025	1	2		0.895025	-0.16
3190	10.8	3191	11.33	0.000560888	0.000388446	0.152344		1.44393	2	1		1.44393	0.53
3192	8.33	3193	6.41	0.00310756	0.0117597	0.844051		0.264255	1	2		0.264255	-1.92
3195	10.5	3194	10.26	0.000690534	0.000815516	0.187557		0.846745	1	1		0.846745	-0.24
3197	10.81	3196	8.35	0.000557014	0.00306478	0.151291		0.181747	1	1		0.181747	-2.46
3199	10.23	3198	9.44	0.000832651	0.00143972	0.226158		0.578344	1	2		0.578344	-0.79
3205	10.91	3204	13.83	0.000519712	6.86681e-05	0.14116		7.56846	2	1		7.56846	2.92
3207	10.37	3206	9.07	0.000755647	0.00186062	0.205243		0.406126	1	2		0.406126	-1.3
3209	11.94	3208	10.09	0.000254508	0.000917503	0.0691274		0.277392	1	1		0.277392	-1.85
3211	11.63	3210	10.7	0.000315516	0.000601145	0.0856978		0.524858	1	1		0.524858	-0.93
3213	10.97	3212	10.64	0.000498541	0.000626673	0.13541		0.795536	1	1		0.795536	-0.33
3215	9.34	3214	8.22	0.00154305	0.00335377	0.41911		0.460094	1	2		0.460094	-1.12
3217	10.16	3216	10.67	0.000874048	0.000613776	0.237402		1.42405	2	2		1.42405	0.51
3219	12.71	3218	9.91	0.000149248	0.00103942	0.0405375		0.143587	1	1		0.143587	-2.8
3220	9.83	3221	8.23	0.00109869	0.00333061	0.298417		0.329877	1	2		0.329877	-1.6
3222	11.51	3223	9.7	0.000342882	0.00120229	0.0931308		0.285191	1	1		0.285191	-1.81
3224	10.7	3225	12.13	0.000601145	0.000223103	0.163278		2.69447	2	1		2.69447	1.43
3228	9.16	3229	9.52	0.0017481	0.00136205	0.474803		1.28343	2	2		1.28343	0.36
3231	10.1463	3232	9.52269	0.000882408	0.00135952	0.239672		0.64906	1	2		0.64906	-0.623576
3233	10.9494	3234	10.016	0.000505695	0.000965821	0.137353		0.523591	1	1		0.523591	-0.933487
3235	9.73639	3236	8.32272	0.00117234	0.00312329	0.318422		0.375354	1	2		0.375354	-1.41367
3239	12.0009	3240	11.9864	0.000243989	0.000246446	0.0662702		0.990028	1	1		0.990028	-0.0144582
3241	10.9245	3242	10.2942	0.00051453	0.000796431	0.139752		0.646045	1	1		0.646045	-0.630294
3243	9.07819	3244	7.51802	0.00185008	0.00545571	0.502504		0.33911	1	2		0.33911	-1.56018
3245	11.055	3246	8.17517	0.000470012	0.00345962	0.127661		0.135856	1	1		0.135856	-2.87985
3249	9.63417	3250	9.10662	0.00125842	0.00181399	0.341803		0.693732	1	2		0.693732	-0.52755
3251	8.64598	3252	7.00717	0.00249632	0.00777379	0.678029		0.32112	1	2		0.32112	-1.63882
3253	9.23066	3254	7.17178	0.00166454	0.00693551	0.452109		0.240003	1	2		0.240003	-2.05888
3255	11.2047	3256	13.4066	0.00042369	9.20884e-05	0.115079		4.60091	2	1		4.60091	2.20192
3257	10.7074	3258	15.8188	0.000598053	1.73004e-05	0.162438		34.5686	2	1		34.5686	5.11139
3259	9.95796	3260	8.02842	0.00100544	0.00383006	0.273088		0.262512	1	2		0.262512	-1.92955
3261	7.0517	3262	11.1318	0.00753749	0.000445658	2.04727		16.9132	2	2		16.9132	4.08008
3263	8.5815	3264	6.10561	0.00261043	0.014522	0.709023		0.179756	1	2		0.179756	-2.47588
3265	11.6589	3266	9.21241	0.000309256	0.00168573	0.0839977		0.183456	1	1		0.183456	-2.44649
3267	9.84833	3268	6.2129	0.00108482	0.0134813	0.29465		0.0804686	1	2		0.0804686	-3.63543
3269	10.6551	3270	6.69759	0.000620167	0.0096344	0.168445		0.0643701	1	1		0.0643701	-3.95747
3271	12.5334	3272	12.415	0.000168685	0.000183116	0.0458168		0.921193	1	1		0.921193	-0.118425
3273	11.3515	3274	10.256	0.000382694	0.000817796	0.103944		0.467958	1	1		0.467958	-1.09555
3302	10.0455	3303	10.6004	0.000946229	0.000644099	0.257007		1.46907	2	2		1.46907	0.554907
3304	13.4988	3305	12.7699	8.63892e-05	0.000143182	0.0234643		0.603351	1	1		0.603351	-0.728932
3307	12.9567	3306	13.1365	0.000125787	0.000111053	0.0341653		1.13268	2	1		1.13268	0.179735
3311	11.181	3310	10.7261	0.0004307	0.000590359	0.116983		0.729556	1	1		0.729556	-0.45491
3313	9.67051	3312	10.3873	0.00122712	0.000746656	0.3333		1.64349	2	2		1.64349	0.716762
3315	11.5007	3314	10.6676	0.000345101	0.00061478	0.0937335		0.561341	1	1		0.561341	-0.83305
3319	14.266	3318	11.0868	5.07594e-05	0.000459761	0.0137869		0.110404	1	1		0.110404	-3.17914
3321	10.4801	3320	8.65168	0.000700137	0.00248648	0.190165		0.281578	1	1		0.281578	-1.82839
T12-007T	8.47	T12-007N	7.905	0.00282017	0.00417213	0.765992		0.675955	1	2		0.675955	-0.565
008	16.395	008	12.015	1.16041e-05	0.000241615	0.00315182		0.0480273	1	1		0.0480273	-4.38
010	8.885	010	5.83	0.00211519	0.017579	0.574509		0.120324	1	2		0.120324	-3.055
016	7.97	016	9.56	0.00398833	0.00132481	1.08328		3.01049	2	2		3.01049	1.59
064	10.085	064	11.475	0.000920688	0.000351302	0.25007		2.62079	2	2		2.62079	1.39
077	11.845	077	10.94	0.000271831	0.000509016	0.0738326		0.534033	1	1		0.534033	-0.905
120	9.205	120	6.815	0.00169441	0.00888138	0.460222		0.190782	1	2		0.190782	-2.39
124	10.225	124	5.49	0.000835542	0.0222508	0.226943		0.0375511	1	2		0.0375511	-4.735
125	7.79	125	8.235	0.00451831	0.00331908	1.22723		1.36131	2	2		1.36131	0.445
128	13.875	128	10.665	6.65593e-05	0.000615907	0.0180783		0.108067	1	1		0.108067	-3.21
130	10.93	130	7.675	0.000512557	0.00489322	0.139216		0.104748	1	1		0.104748	-3.255
132	11.875	132	11.63	0.000266237	0.000315516	0.0723131		0.843816	1	1		0.843816	-0.245
133	9.225	133	8.39	0.00167108	0.00298098	0.453886		0.560583	1	2		0.560583	-0.835
140	12.9	140	10.965	0.000130832	0.000500272	0.0355354		0.261521	1	1		0.261521	-1.935
141	12.245	141	10.07	0.00020601	0.000930311	0.0559546		0.221442	1	1		0.221442	-2.175
143	14.735	143	8.285	3.6671e-05	0.00320602	0.00996028		0.0114382	1	1		0.0114382	-6.45
146	9.575	146	13.065	0.00131111	0.000116693	0.356112		11.2356	2	2		11.2356	3.49
147	11.935	147	8.59	0.000255392	0.00259509	0.0693674		0.0984135	1	1		0.0984135	-3.345
150	9.34	150	9.865	0.00154305	0.00107236	0.41911		1.43893	2	2		1.43893	0.525
151	12.3	151	8.01	0.000198304	0.00387927	0.0538616		0.0511189	1	1		0.0511189	-4.29
154	8.775	154	5.225	0.00228277	0.0267373	0.620026		0.0853775	1	2		0.0853775	-3.55
155	9.58	155	7.43	0.00130657	0.00579892	0.35488		0.225313	1	2		0.225313	-2.15
163	15.14	163	8.97	2.76953e-05	0.00199416	0.00752236		0.0138882	1	1		0.0138882	-6.17
165	8.68	165	10.895	0.00243815	0.000525144	0.662229		4.64282	2	2		4.64282	2.215
168	8.27	168	8.44	0.00323953	0.00287943	0.879894		1.12506	2	2		1.12506	0.17
T13-001	9.46	T13-001	13.955	0.0014199	6.29689e-05	0.38566		22.5491	2	2		22.5491	4.495
0013	10.08	0013	12.195	0.000923884	0.000213275	0.250938		4.3319	2	2		4.3319	2.115
0014	12.76	0014	6.005	0.000144164	0.0155709	0.0391567		0.00925854	1	1		0.00925854	-6.755
0017	9.29	0017	9.465	0.00159746	0.00141498	0.43389		1.12896	2	2		1.12896	0.175
0018	10.705	0018	6.865	0.000599065	0.00857885	0.162713		0.0698304	1	1		0.0698304	-3.84
0033	7.265	0033	7.945	0.00650155	0.00405804	1.7659		1.60214	2	2		1.60214	0.68
0034	11.41	0034	9.875	0.000367492	0.00106495	0.0998151		0.345079	1	1		0.345079	-1.535
0058	11.325	0058	10.03	0.000389794	0.000956465	0.105873		0.407536	1	1		0.407536	-1.295
0067	7.895	0067	8.35	0.00420115	0.00306478	1.14108		1.37078	2	2		1.37078	0.455
					0.00368173	0.19623
					平均值	中位数

## Sheet: PRDM16-cells
CELL	ΔCT	2^-ΔCT
NTHY	15.29	2.49604e-05	1
TPC-1	23.45	8.72663e-08	0.00349619
BCPAP	23.665	7.5184e-08	0.00301213
K1	23.275	9.85206e-08	0.00394708
	ΔCT	2^-ΔCT
TPC-1_W	14.041	5.93265e-05	1
TPC-1_N	13.1344	0.000111214	1.8746
TPC-1_C	3.18478	0.109973	1853.69
BCPAP_W	18.0804	3.60802e-06	1
BCPAP_N	18.3329	3.02874e-06	0.839448
BCPAP_C	0.790052	0.578323	160288

## Sheet: PRDM16 and PC
T	PRDM16-2^-ΔCT（T）	编号-PT	2^-ΔCT（PT）	PRDM16			T	PC-2^-Δct	PT	PC-2^-Δct	PC
3093	5.26833e-05	3092	0.000213153	0.0246212			3093	0.00920823	3092	0.000518951	1.0119
3095	7.54611e-05	3094	0.000428448	0.0352663			3095	0.00632316	3094	0.000530223	0.694856
3304	8.63892e-05	3305	0.000143182	0.0403735			3267	0.0991495	3268	0.0120294	10.8956
3271	0.000168685	3272	0.000183116	0.0788339			3271	0.00790051	3272	0.000661982	0.868192
3239	0.000243989	3240	0.000246446	0.114027			3239	0.00568507	3240	0.00194541	0.624736
3209	0.000254508	3208	0.000917503	0.118943			3209	0.00637652	3208	0.00200471	0.70072
3265	0.000309256	3266	0.00168573	0.144529			3265	0.0824425	3266	0.0737169	9.05966
3265	0.000309256	3266	0.00168573	0.144529			3255	0.0778999	3256	0.086046	8.56047
3157	0.000350087	3156	0.00131566	0.163611			3145	0.0105549	3144	0.00176634	1.15989
3054	0.000358321	3055	0.00120687	0.167459			3054	0.00676657	3055	0.000666935	0.743582
3273	0.000382694	3274	0.000817796	0.17885			3263	0.0851801	3264	0.00502613	9.3605
3255	0.00042369	3256	9.20884e-05	0.198009			3255	0.0778999	3256	0.086046	8.56047
3172	0.000431007	3173	0.000226218	0.201429			3172	0.00571341	3173	0.000793935	0.62785
3245	0.000470012	3246	0.00345962	0.219657			3245	0.0633206	3246	0.148624	6.95834
2981	0.000471222	2982	0.00122559	0.220223			2981	0.00593038	2982	0.00135423	0.651693
3213	0.000498541	3212	0.000626673	0.23299			3213	0.00951434	3212	0.00497758	1.04554
3241	0.00051453	3242	0.000796431	0.240462			3241	0.00395388	3242	0.000830868	0.434494
3205	0.000519712	3204	6.86681e-05	0.242884			3205	0.0060206	3204	0.00185312	0.661607
3102	0.000530632	3103	0.00140035	0.247988			3102	0.00389135	3103	0.00104443	0.427623
3147	0.000557014	3146	0.00142977	0.260317			3147	0.00824764	3146	0.00259809	0.906338
3197	0.000557014	3196	0.00306478	0.260317			3197	0.00571058	3196	0.00471262	0.627539
3134	0.000560888	3135	0.00575886	0.262128			3134	0.00449876	3135	0.000738032	0.494371
3190	0.000560888	3191	0.000388446	0.262128			3174	0.0108831	3175	0.00270637	1.19595
3170	0.000568718	3171	0.00104665	0.265787			3170	0.0200077	3171	0.000638856	2.19866
3224	0.000601145	3225	0.000223103	0.280941			3224	0.0073033	3225	0.010744	0.802564
3269	0.000620167	3270	0.0096344	0.289831			3259	0.00571863	3260	0.00866302	0.628424
3025	0.000628541	3024	0.00103732	0.293745			3025	0.0126683	3024	0.00202077	1.39212
3081	0.000636755	3080	0.00219317	0.297584			3081	0.0427176	3080	0.00177499	4.69427
3195	0.000690534	3194	0.000815516	0.322717			3195	0.00325358	3194	0.00108168	0.357537
3321	0.000700137	3320	0.00248648	0.327205			3321	0.0076311	3320	0.00303798	0.838587
3130	0.000709948	3131	0.0101667	0.33179			3130	0.00317589	3131	0.00233696	0.349001
3166	0.000734984	3167	0.00199416	0.34349			3157	0.00127503	3156	0.00180602	0.140113
3207	0.000755647	3206	0.00186062	0.353147			3207	0.00457867	3206	0.00199786	0.503153
3085	0.000823026	3084	0.0014478	0.384636			3085	0.00437493	3084	0.00207878	0.480764
3199	0.000832651	3198	0.00143972	0.389135			3199	0.0042922	3198	0.00160312	0.471672
2985	0.000844811	2986	0.00337779	0.394817			2985	0.00207777	2986	0.00286049	0.228328
2993	0.00086041	2994	0.00109216	0.402107			2993	0.00226437	2994	0.0018041	0.248833
3217	0.000874048	3216	0.000613776	0.408481			3217	0.00481673	3216	0.00273704	0.529313
3000	0.000924155	3001	0.00319485	0.431898			3000	0.00388069	3001	0.00286043	0.426452
3060	0.000947513	3061	0.000298127	0.442814			3060	0.00606067	3061	0.0040534	0.666011
2987	0.000996524	2988	0.00196681	0.46572			2987	0.00750672	2988	0.00200552	0.824918
3259	0.00100544	3260	0.00383006	0.469885			3259	0.00571863	3260	0.00866302	0.628424
3159	0.00108356	3158	0.00142977	0.506397			3159	0.00229702	3158	0.00150979	0.252421
3002	0.00108859	3003	0.00238796	0.508746			3002	0.00773016	3003	0.00207059	0.849473
3220	0.00109869	3221	0.00333061	0.513466			3220	0.00745902	3221	0.00373361	0.819676
3235	0.00117234	3236	0.00312329	0.547887			3235	0.0122335	3236	0.0018644	1.34435
3249	0.00125842	3250	0.00181399	0.588117			3239	0.00568507	3240	0.00194541	0.624736
3174	0.00126206	3175	0.00188659	0.589818			3174	0.0108831	3175	0.00270637	1.19595
3089	0.00128453	3088	0.00246243	0.600317			3089	0.00952004	3088	0.00177009	1.04616
3184	0.00133402	3185	0.00319493	0.623448			3184	0.00651872	3185	0.00178094	0.716346
3004	0.00141762	3005	0.00128916	0.662518			3004	0.00176807	3005	0.00174503	0.194294
3215	0.00154305	3214	0.00335377	0.721135			3215	0.00349382	3214	0.00201183	0.383938
3168	0.00160858	3169	0.00153239	0.751759			3168	0.00498391	3169	0.00556106	0.547685
3027	0.00175521	3026	0.00580349	0.820286			3027	0.00796683	3026	0.00578481	0.87548
3243	0.00185008	3244	0.00545571	0.864625			3243	0.00865188	3244	0.00172857	0.950761
2998	0.00187281	2999	0.00280658	0.875247			2998	0.00820127	2999	0.00252908	0.901243
3153	0.00198039	3152	0.00187356	0.925523			3153	0.00608121	3152	0.00081121	0.668268
3100	0.00263132	3101	0.00321715	1.22973			3100	0.00196226	3101	0.00307776	0.215634
3188	0.00278135	3189	0.00310756	1.29985			3188	0.00211727	3189	0.000821197	0.232668
3124	0.00548611	3125	0.00421574	2.5639			3124	0.00179757	3125	0.000584982	0.197536

## Sheet: PC-cells
	ACTB	PC	Δct	2^-Δct
nthy	17.2712	28.4293	11.1581	0.000437586	1
tpc	17.2299	27.0685	9.8386	0.00109216	2.49588
bcpap	18.4788	29.4879	11.0091	0.000485205	1.10882
k1	15.9341	25.6464	9.71227	0.0011921	2.72428
	MEAN-CT-ACTB	MEAN-CT-PC	Δct-PC	2^-Δct-PC	PC
BCPAP-WT	17.3644	25.5733	8.20893	0.00337961	1.26761
BCPAP-NC	16.362	24.913	8.55103	0.00266614	1
BCPAP-PC-OE	17.1283	24.0577	6.9294	0.0082043	3.07722
