# Supplementary material for: PRDM16 Inhibits Cell Proliferation and Migration via Epithelial-to-Mesenchymal Transition by Directly Targeting Pyruvate Carboxylase in Papillary Thyroid Cancer
Source: Front Cell Dev Biol. 2021 Nov 2;9:723777. doi: 10.3389/fcell.2021.723777 (PMC8593917; doi:10.3389/fcell.2021.723777)
Supplement: Supplementary file 2 [file Data_Sheet_2.ZIP › data sheet/Transwell.xlsx]

## Sheet: TPC-1
T-c	T-n	T-w
258	834	956
302	739	1023
269	794	983
401	684	998
367	753	1124
319.4	760.8	1016.8

## Sheet: BCPAP
b-c	b-n	b-w
164	403	358
152	427	423
160	445	396
145	483	436
178	502	396
159.8	452	401.8

## Sheet: K1
KW	KNC	K-PR16
889	854	546
925	874	619
904	851	627
977	802	609
958	896	628
930.6	855.4	605.8

## Sheet: RECOVER
wt	PC-OE	PR16-OE	PR16-PC-OE
1520	964	560	1056
933	1481	502	1016
1035	1635	627	934
1051	924	567	974
1057	1522	609	928
1079	1461	558	1027
1112.5	1331.17	570.5	989.167
