# Supplementary material for: PRDM16 Inhibits Cell Proliferation and Migration via Epithelial-to-Mesenchymal Transition by Directly Targeting Pyruvate Carboxylase in Papillary Thyroid Cancer
Source: Front Cell Dev Biol. 2021 Nov 2;9:723777. doi: 10.3389/fcell.2021.723777 (PMC8593917; doi:10.3389/fcell.2021.723777)
Supplement: Supplementary file 2 [file Data_Sheet_2.ZIP › data sheet/Weight and Volume.xlsx]

## Sheet: Weight
	2019.5.20	2019.5.24	2019.5.27	2019.5.31	2019.6.3	净重
control1-1	16.5	16	15.62	13.13	DIE	1.39		control1-1	control1-2	control1-3	control1-4	control1-5	control2-1	control2-2	control2-3	control2-4	control2-5
control1-2	15.26	15.52	16.77	18.31	18.26	1.12	2019.5.20	16.5	15.26	17.13	15.45	17.77	17.1	16.53	16.54	16.22	17.44
control1-3	17.13	17.01	17.68	17.44	15.63	1.62	2019.5.24	16	15.52	17.01	14.48	17.25	17.25	17.18	16.96	17.09	18.09
control1-4	15.45	14.48	16.16	18.33	DIE	0.94	2019.5.27	15.62	16.77	17.68	16.16	17.77	16.94	18.42	17.22	17.63	18.78
control1-5	17.77	17.25	17.77	16.53	16.14	0.52	2019.5.31	13.13	18.31	17.44	18.33	16.53	17.24	19.28	18.44	18.78	20.6
control2-1	17.1	17.25	16.94	17.24	17.9	0.59	2019.6.3	DIE	18.26	15.63	DIE	16.14	17.9	19.16	18.66	18.8	21.25
control2-2	16.53	17.18	18.42	19.28	19.16	0.56
control2-3	16.54	16.96	17.22	18.44	18.66	0.41
control2-4	16.22	17.09	17.63	18.78	18.8
control2-5	17.44	18.09	18.78	20.6	21.25
oe1-1	18.28	17.82	18.76	19.25	18.95	0.37	oe1-1	oe1-2	oe1-3	oe1-4	oe1-5	oe1-6	oe2-1	oe2-2	oe2-3	oe2-4	oe2-5
oe1-2	17.06	16.8	17.42	17.36	16.86	0.262	18.28	17.06	17.5	17.32	17.87	16.42	19.3	15.9	17.22	16.91	16.96
oe1-3	17.5	17.32	17.89	18.48	17.26	0.34	17.82	16.8	17.32	17.32	17.18	15.25	19.28	16.16	18.06	17.1	16.65
oe1-4	17.32	17.32	18.2	19.15	17.5	0.21	18.76	17.42	17.89	18.2	17.85	15.82	20.26	18.22	18.69	18.63	18.46
oe1-5	17.87	17.18	17.85	15.66	18.45	0.01	19.25	17.36	18.48	19.15	15.66	18.33	20.66	18.35	19.26	18.9	19.55
oe1-6	16.42	15.25	15.82	18.33	12.53	0.05	18.95	16.86	17.26	17.5	18.45	12.53	21.06	18.55	19.43	19.06	19.55
oe2-1	19.3	19.28	20.26	20.66	21.06	0.04
oe2-2	15.9	16.16	18.22	18.35	18.55	0.25
oe2-3	17.22	18.06	18.69	19.26	19.43
oe2-4	16.91	17.1	18.63	18.9	19.06
oe2-5	16.96	16.65	18.46	19.55	19.55

## Sheet: Volume
	2019.5.24		V	2019.5.27		V	2019.5.31		V	2019.6.3		V
control1-1	11	5.5	166.375	11.5	7	281.75	13.5	11	816.75	DIE
control1-2	7.5	4.5	75.9375	10.5	8	336	12.5	11.5	826.562	19	14	1862
control1-3	7.5	3.5	45.9375	9.5	5	118.75	9.5	8.5	343.188	14	10.5	771.75
control1-4	8.5	5.5	128.562	11	6.5	232.375	8	7.5	225	DIE
control1-5	7	6	126	7	6	126	14.5	10	725	10.5	8.5	379.312
control2-1	7.5	4.5	75.9375	11	7.5	309.375	16	13	1352	19	13.5	1731.38
control2-2	8	4.5	81	11.5	6.5	242.938	17.5	11	1058.75	19	13.5	1731.38
control2-3	8	5.5	121	11	7	269.5	11	10	550	20	17	2890
control2-4	9	5	112.5	11	7	269.5	16.5	13	1394.25	13.5	10	675
control2-5	8	4.5	81	8	6	144	12	9.5	541.5	11.5	10.5	633.938
oe1-1	10.5	6.5	221.812	10	4.5	101.25	5.5	4	44	9	6	162
oe1-2	9	5	112.5	11	5	137.5	14	7.5	393.75	19	8.5	686.375
oe1-3	8	5.5	121	10	6.5	211.25	8	6	144	12	9.5	541.5
oe1-4	7.5	5.5	113.438	9.5	4	76	7.5	4	60	8	7	196
oe1-5	9.5	5.5	143.688	8	6.5	169	7.5	5.5	113.438	9.5	5	118.75
oe1-6	9	6	162	7	5.5	105.875	11.5	9.5	518.938	11	6.5	232.375
oe2-1	11.5	8	368	10	5	125	9	5.5	136.125	12.5	9.5	564.062
oe2-2	12	5.5	181.5	10	4	80	6.5	4.5	65.8125	6.5	5.5	98.3125
oe2-3	11.5	5.5	173.938	12	5.5	181.5	7.5	5.5	113.438	10.5	8.5	379.312
oe2-4	12	4.5	121.5	13	5	162.5	16	9.5	722	18	10	900
oe2-5	9.5	8	304	10.5	6.5	221.812	8.5	7.5	239.062	12.5	7.5	351.562
