# Supplementary material for: PRDM16 Inhibits Cell Proliferation and Migration via Epithelial-to-Mesenchymal Transition by Directly Targeting Pyruvate Carboxylase in Papillary Thyroid Cancer
Source: Front Cell Dev Biol. 2021 Nov 2;9:723777. doi: 10.3389/fcell.2021.723777 (PMC8593917; doi:10.3389/fcell.2021.723777)
Supplement: Supplementary file 3 [file Data_Sheet_3.ZIP]

Archive with 9 entries (8 files):
- Transwell figures-2/
- Transwell figures-2/Transwell K1-PC-SI1.tif
- Transwell figures-2/Transwell K1-PC-SI2.tif
- Transwell figures-2/Transwell K1-PCsi-Mock.tif
- Transwell figures-2/Transwell K1-PCsi-NC.tif
- Transwell figures-2/Transwell-BCPAP-prdm16NC-PC-NC.tif
- Transwell figures-2/Transwell-BCPAP-prdm16nc-PC-OE.tif
- Transwell figures-2/Transwell-BCPAP-prdm16OE-PC-NC.tif
- Transwell figures-2/Transwell-BCPAP-prdm16OE-PC-OE.tif
