# Supplementary material for: PRDM16 Inhibits Cell Proliferation and Migration via Epithelial-to-Mesenchymal Transition by Directly Targeting Pyruvate Carboxylase in Papillary Thyroid Cancer
Source: Front Cell Dev Biol. 2021 Nov 2;9:723777. doi: 10.3389/fcell.2021.723777 (PMC8593917; doi:10.3389/fcell.2021.723777)
Supplement: Supplementary file 4 [file Data_Sheet_4.ZIP]

Archive with 10 entries (9 files):
- Transwell figures-1/
- Transwell figures-1/Transwell BCPAP-MOCK.tif
- Transwell figures-1/Transwell BCPAP-NC.tif
- Transwell figures-1/Transwell BCPAP-PRDM16OE.tif
- Transwell figures-1/Transwell K1-MOCK.tif
- Transwell figures-1/Transwell K1-NC.tif
- Transwell figures-1/Transwell K1-PRDM16OE.tif
- Transwell figures-1/Transwell TPC-1-MOCK.tif
- Transwell figures-1/Transwell TPC-1-NC.tif
- Transwell figures-1/Transwell TPC-1-PRDM16OE.tif
