# Supplementary material for: PRDM16 Inhibits Cell Proliferation and Migration via Epithelial-to-Mesenchymal Transition by Directly Targeting Pyruvate Carboxylase in Papillary Thyroid Cancer
Source: Front Cell Dev Biol. 2021 Nov 2;9:723777. doi: 10.3389/fcell.2021.723777 (PMC8593917; doi:10.3389/fcell.2021.723777)
Supplement: Supplementary file 5 [file Data_Sheet_5.ZIP]

Archive with 9 entries (8 files):
- IHC figures-1/
- IHC figures-1/IHC pc vs prdm16-PC.jpg
- IHC figures-1/IHC pc vs prdm16-PR16.jpg
- IHC figures-1/IHC-MOUSE-PC-PRDM16OE.tif
- IHC figures-1/IHC-PC-PT.jpg
- IHC figures-1/IHC-PC-T.jpg
- IHC figures-1/IHC-PRDM16-PT.jpg
- IHC figures-1/IHC-PRDM16-T.jpg
- IHC figures-1/pc-prdm16-PR16.jpg
