# Supplementary material for: PRDM16 Inhibits Cell Proliferation and Migration via Epithelial-to-Mesenchymal Transition by Directly Targeting Pyruvate Carboxylase in Papillary Thyroid Cancer
Source: Front Cell Dev Biol. 2021 Nov 2;9:723777. doi: 10.3389/fcell.2021.723777 (PMC8593917; doi:10.3389/fcell.2021.723777)
Supplement: Supplementary file 6 [file Data_Sheet_6.ZIP]

Archive with 3 entries (2 files):
- IHC figures-2/
- IHC figures-2/IHC-ki67-control.tif
- IHC figures-2/IHC-MOUSE-PRDM16-PRDM16NC.tif
