# Supplementary material for: PRDM16 Inhibits Cell Proliferation and Migration via Epithelial-to-Mesenchymal Transition by Directly Targeting Pyruvate Carboxylase in Papillary Thyroid Cancer
Source: Front Cell Dev Biol. 2021 Nov 2;9:723777. doi: 10.3389/fcell.2021.723777 (PMC8593917; doi:10.3389/fcell.2021.723777)
Supplement: Supplementary file 7 [file Data_Sheet_7.ZIP]

Archive with 4 entries (3 files):
- IHC figures-3/
- IHC figures-3/IHC ki67-PRDM16OE.tif
- IHC figures-3/IHC-MOUSE-PC-PRDM16NC.tif
- IHC figures-3/IHC-MOUSE-PRDM16-PRDM16OE.tif
